# Supplementary material for: Host-response-based gene signatures for tuberculosis diagnosis: A systematic comparison of 16 signatures
Source: PLoS Med. 2019 Apr 23;16(4):e1002786. doi: 10.1371/journal.pmed.1002786 (PMC6478271; doi:10.1371/journal.pmed.1002786)
Supplement: S1 Table — (XLSX) [file pmed.1002786.s002.xlsx]

## Sheet: Supplemental Table 1
	Signature	PMID	Clinical Comparison	Dataset Compared	Original Publication		This study
					AUROC	95% CI	AUROC	95% CI
	Sweeney3	26907218	ATB vs. HC	GSE19491	0.96	0.94-0.98	0.96	0.94-0.98
				GSE42834	1	1.00-1.00	1	1.00-1.00
			ATB vs. LTBI	GSE19491	0.93	0.91-0.95	0.93	0.91-0.95
				GSE37250	0.93	0.91-0.94	0.93	0.91-0.94
			ATB vs. OD	GSE19491	0.92	0.89-0.94	0.92	0.89-0.94
				GSE37250	0.87	0.85-0.89	0.87	0.85-0.89
				GSE42834	0.84	0.80-0.88	0.84	0.80-0.88
	Jacobsen3	17318616	ATB vs. LTBI	GSE19491*	N/A	N/A	0.93	0.91-0.95
	daCosta3	26025597	ATB vs. OD	GSE42834*	0.95*	0.88-1.00*	1	1.00-1.00
	Maertzdorf4	26682570	ATB vs. HC	GSE74092	0.98	0.96-1.00	0.99	0.99-1.00
	Sambarey10	28065665	ATB vs. (LTBI & HC & OD)	GSE37250*	Not available	Not available	0.89	0.87-0.91
	Verhagen10	23375113	ATB vs. (LTBI & HC)	GSE41055	Not available	Not available	1	1.00-1.00
	Maertzdorf15	26682570	ATB vs. HC	GSE74092	0.99	0.97-1.00	1	1.00-1.00
	Leong24	29559120	ATB vs. LTBI	GSE101705	0.98	0.98-0.98	1	1.00-1.00
	Kaforou27	24167453	ATB vs. LTBI	GSE19491	0.98	0.95-1.00	0.95	0.93-0.97
	Anderson42	24785206	ATB vs. LTBI	GSE39940	0.98	0.95-1.00	0.97	0.96-0.98
	Kaforou44	24167453	ATB vs. OD	GSE19491	0.95	0.89-0.99	0.91	0.89-0.94
	Anderson51	24785206	ATB vs. OD	GSE39940	0.86	0.77-0.94	0.89	0.87-0.91
	Kaforou52	24167453	ATB vs. (LTBI & HC & OD)	GSE19491	Not available	Not available	0.92	0.89-0.94
	Berry86	20725040	ATB vs. LTBI	GSE19491	Not available	Not available	0.97	0.96-0.99
			ATB vs. HC	GSE19491	Not available	Not available	1	1.00-1.00
	Bloom144	23940611	ATB vs. (OD & HC)	GSE42834	0.91	Not available	0.99	0.98-1.00
	Berry393	20725040	ATB vs. LTBI	GSE19491	Not available	Not available	0.97	0.96-0.99
			ATB vs. HC	GSE19491	Not available	Not available	0.99	0.98-1.00
